# Supplementary material for: Prenatal MRI features of fetal complete agenesis of the corpus callosum associated with unilateral hemispheric cortical malformation: a retrospective study
Source: Front Radiol. 2026 May 1;6:1802335. doi: 10.3389/fradi.2026.1802335 (PMC13175969; doi:10.3389/fradi.2026.1802335)
Supplement: Supplementary file 1 [file Datasheet1.zip]

Archive with 17 entries (16 files):
- MRI figures of all cases/
- MRI figures of all cases/Case 1.jpg
- MRI figures of all cases/Case 10.jpg
- MRI figures of all cases/Case 11.jpg
- MRI figures of all cases/Case 12.jpg
- MRI figures of all cases/Case 13.jpg
- MRI figures of all cases/Case 14.jpg
- MRI figures of all cases/Case 15.jpg
- MRI figures of all cases/Case 16.jpg
- MRI figures of all cases/Case 2.jpg
- MRI figures of all cases/Case 3.jpg
- MRI figures of all cases/Case 4.jpg
- MRI figures of all cases/Case 5.jpg
- MRI figures of all cases/Case 6.jpg
- MRI figures of all cases/Case 7.jpg
- MRI figures of all cases/Case 8.jpg
- MRI figures of all cases/Case 9.jpg
